# Supplementary material for: Prognostic Model Based on Sex, ALBI Grade, and ALR in Intermediate-to-Advanced HCC Patients Receiving Targeted Therapy Combined with ICIs and Interventional Treatment
Source: Cancers (Basel). 2026 Jun 25;18(13):2063. doi: 10.3390/cancers18132063 (PMC13359942; doi:10.3390/cancers18132063)
Supplement: Supplementary file 1 [file cancers-18-02063-s001.zip]

Archive with 1 entries (1 files):
- cancers-4327304-supplementary.pdf
